# Supplementary material for: Hypoxic microenvironment shapes HIV-1 replication and latency
Source: Commun Biol. 2020 Jul 14;3:376. doi: 10.1038/s42003-020-1103-1 (PMC7360605; doi:10.1038/s42003-020-1103-1)
Supplement: Supplementary file 3 — Supplementary Data 1 [file 42003_2020_1103_MOESM3_ESM.xlsx]

## Sheet: Fig 1b
Day	20%	1%	Re-O2
0	133.504	133.504	133.504
2	988.611	526.252	526.252
4	7517.14	1993.2	1912.94

## Sheet: Fig 1c
Day 2	20%	1%
	1	0.65084
	1	0.685428
	1	0.692064
	1	0.677794
	1	0.543963
	1	0.748601
	1	0.283104
	1	0.532314
	1	0.592879
	1	0.395756
Day 4	20%	1%
	1	0.636571
	1	0.586372
	1	0.700969
	1	0.422437
	1	0.265154
	1	0.180229
	1	0.355773
	1	0.102433
Day 4	1%	Re-O2
	0.636571	0.8056
	0.586372	0.698761
	0.700969	0.885528
	0.422437	0.431933
	0.265154	0.254477
	0.180229	0.0455043

## Sheet: Fig1d
Day 2				Glut-1 mRNA	20%	1%		Glut-1 gMFI	20%	1%
					1.00217	5.22959			1	6.12903
					1.0001	3.41259			1	5.95294
					1.01011	4.6612			1	3.80435
					1.01958	3.32888			1	1.64962
					1.00376	4.17894			1	2.17727
					1.01387	5.25178			1	8.4
					1.00578	4.20801			1	3.56281
Day 4				Glut-1 mRNA	1%	Re-O2			1%	Re-O2
					3.86377	0.907961			3.32888	0.971182
					1.82081	0.787327			4.17894	0.909091
					1.41943	0.494876			5.25178	1.11111
					1.76669	0.629875			4.20801	0.666667

## Sheet: Fig 2a-b
	20%	1%		20%	1%		20%	1%		20%	1%		20%	1%
Day 2	CCR5 (%)			CXCR4 (%)			CD4 gMFI			CCR5 gMFI			CXCR4 gMFI
	31.5	30.4		68.8	84.3		2341	1933		3243	3809		6381	8383
	17.8	34		98.6	99.5		1611	1575		1421	1697		10721	16130
	88.3	84.3		34.1	57.1		1625	1814		11751	7140		4913	5430
	29.3	28		67.8	90.9		1841	2101		3236	2619		6217	9994
	21.9	20.8		89.6	97.9		2211	2367		1868	1523		8327	12712
	9.68	10.4		84.5	95.6		2041	2220		2172	1547		7264	9686
	25.7	16.9		76	93.2		2174	2379		2061	1583		5888	8616
	25.2	13.4		66.8	87.8		2016	2277		2066	1822		5409	7419
	36.4	22.5		82.3	92.9		2578	2794		2003	1995		6495	8284
	10.8	5.12		78.1	93.8		1918	2132		1569	1545		6714	9709
	20%	1%		20%	1%		20%	1%		20%	1%		20%	1%
Day 4	CCR5 (%)			CXCR4 (%)			CD4 gMFI			CCR5 gMFI			CXCR4 gMFI
	31.6	33.8		37	69.8		2244	2343		3176	4714		3877	5468
	3.27	8.32		86.6	97.1		1684	1514		1473	1922		4691	8157
	86.2	80		9.28	26.1		1553	1723		10281	5363		3590	3681
	33.2	26.3		28.6	67.7		1791	2068		3454	3315		3858	5077
	15.6	10.4		38.3	71		2137	2278		2106	1924		3932	5186
	8.85	4.22		35.5	63.1		2192	2391		2830	1997		3699	4426
	21.9	11.7		24.2	54.3		2447	2826		2324	1871		3547	4316
	12.7	12.8		21.4	44.4		2287	2637		2001	2059		3484	3980
	17.5	18.9		42	63.6		2709	2904		2870	2779		4220	4323
	5.25	4.76		31.4	66.8		2242	2533		2389	2284		3863	4879

## Sheet: Fig2c
Strongstop		1st strand		2nd strand
20%	1%	20%	1%	20%	1%
1.68493	3.08219	1.01852	1.31482	1.57377	1.20492
0.678082	0.965753	1.07407	1.03704	0	1.10656
0.636986	0.760274	0.907407	1.07407	1.42623	0
1.29864	1.56049	1.32961	1.64832	1.72788	1.57899
0.921464	0.960595	0.690637	0.763659	0.855002	0.820173
0.674551	0.782954	1.00417	0.76897	0.535515	0.704172
0.827597	1.16635	0.835667	1.00069	0.828745	2.00555
1.49692	1.21167	1.29774	1.70645	1.5252	2.35218

## Sheet: Fig2d
Integration
20%	1%
2.86791	2.88786
0.528509	0.45219
0.054221	0.148137
1.1019	2.27363
1.89868	2.78949
1.70527	2.49666
3.41054	2.17347

## Sheet: Fig2e
HIV RNA
20%	1%
1	0.225204
1	0.216539
1	0.258015

## Sheet: Fig3a
1G5
20%	1%
109.416	32.8677
90.5837	31.9509
100	7.2235
TZM-bl	NL4.3 (Bal)
20%	1%
104.944	8.15639
83.7449	11.7459
72.1335	13.3836
139.177	13.2184
TZM-bl	NL4.3
20%	1%
75.4702	21.2968
114.642	31.7604
103.72	36.5306
106.168	27.3267

## Sheet: Fig3b
-pTAT			+pTAT
20%	1%		20%	1%
102.423	27.9743		84.9096	28.1323
94.149	26.1852		92.0853	29.1053
99.6178	26.5309		98.2678	30.8602
99.6178	27.2424		102.478	39.5735
104.192	28.7062		122.259	40.4249

## Sheet: Fig3c
Jurkat			Primary CD4
20%	1%		20%	1%
98	61		104	53.5
99.5	61.5		102.5	54
102.5	60		93.5	57

[truncated: 27 more sheets: Fig3d, Fig3e, Fig4a, Fig4c, Fig4d, Fig4e, Fig4f, Fig5c, Fig5d, Fig 6c, Fig 6d, Fig 6e, SFig1a, SFig1b, SFig1c, SFig1d, SFig1e, SFig2a, SFig2b, SFig2c …]
